# Supplementary material for: New Insights on Plasmin Long Term Stability and the Mechanism of Its Activity Inhibition Analyzed by Quartz Crystal Microbalance
Source: Micromachines (Basel). 2021 Dec 29;13(1):55. doi: 10.3390/mi13010055 (PMC8777901; doi:10.3390/mi13010055)
Supplement: Supplementary file 1 [file micromachines-13-00055-s001.zip]

Archive with 1 entries (1 files):
- micromachines-1508663-supplementary.pdf
